# Supplementary material for: Best Practices and Lessons Learned for Action Research in eHealth Design and Implementation: Literature Review
Source: J Med Internet Res. 2022 Jan 28;24(1):e31795. doi: 10.2196/31795 (PMC8838546; doi:10.2196/31795)
Supplement: Multimedia Appendix 1 [file jmir_v24i1e31795_app1.xlsx]

## Sheet: Multimedia Appendix 1
This is a Multimedia Appendix to a full manuscript published in the J Med Internet Res. For full copyright and citation information see http://dx.doi.org/10.2196/jmir.xxxx
Full overview of all categories and description fo setting for each category
Paper	Topic	Country	Context	Duration	Stakeholders	Target group	Methods
35	Electronic medical records	Canada	Family Health Teams	8 months	Clinicians,	Clinicians	Interviews, Meeting data
					Organization / local group,
					Managers,
36	Telemonitoring of chronic heart patients	Denmark	Heart Centre	4 years	Specialists,	Clinicians	Observation, Interviews, Workshop
					Developers / IT,
					Patients and patient representatives
14	Health Information Systems	Nigeria and India, Norwegian researchers	Health Information System unit	1+ years	Health workers, Governmental body / local authority	Clinicians, government	Observations, Trainings, Interviews
48	Physical activity	United Arab Emirates	Women's college	8 months	School and university staff,	Young Muslim Women	Interviews, Focus groups
					Students
15	Digital library of health information	US	Local grassroots group of African American women	n.r.	Citizens,	African American women	Focus groups, Workshops,
					Health care professionals,
					Other staff members
17	Health Information Systems, children's health	South Africa, Norwegian researchers	Rural communities	8 years	Clinicians,	Clinicians	Workshops, Focus groups, Interviews
					(Community) Health care workers,
					Governmental body / local authority,
					School and university staff,
					Companies / SME
16	Telecare for elderly people	Barcelona	Red Cross Telecare service	2 years	Operators, volunteers, relatives, caregivers, users (older adults)	Elderly people	Focus groups
19	Telepsychiatry services	South Africa	Four consultant hospitals	3 years	Specialists,	Psychiatric patients	Demonstration / education, Testing
					Other staff members
18	Telemedicine in home care	US	Homecare	1+ years	Nurses	Diabetic patients, nurses	Focus groups, Surveys, Anecdotal data
20.37	Telemonitoring for long term condition management in outpatient clinics	New Zealand	Two urban hospital services, one rural primary care service, remote health service in outpatient clinics	4 years	Healthcare care professionals,	Patients with different conditions	Workshop, Interviews, Documents, Survey, Observations, Focus groups
					Patients and patient representatives,
					Family / relatives,
					Research team
80	Digital healthcare platform for noncommunicable diseases	Bangladesh	Rural communities	6 month pilot	Citizens,	Community members	Survey, Interviews, Focus groups
					Clinicians,
					Managers
21	Providing health information to cancer patients in rural community	Australia	Rural communities	3+ years	Patients and patient representatives,	Cancer patients	Survey, Interviews,
					Family / relatives,		Log data,
					Health care professionals
38.73	Anxiety interaction in autistic adults	UK	Existing partnership	2 years	Health care professionals,	Adults with ASD	Workshops, Evaluation / reflection
					Citizens,
					Patients and patient representatives,
					Family / relatives
22	Crowdsourcing in telemedicine	Italy	Local policy making	3 years	Governmental body / local authority,	Policy makers	Interviews,
					Citizens		Log data,
							Survey
23.24	Telemedicine for critical care	Australia	Intensive Care Units in two hospitals	2,5 years	Specialists	Clinicians	Interviews, Workshops, Surveys,
							Log data
81	Telehealth for cancer patients	US	Cancer centre	n.r.	Patients and patient representatives,	Cancer patients	Surveys, Interviews
					Clinicians
25.82	App to improve vitamin D status	Australia	Different groups in community	n.r.	Clinicians,	Young women	Survey,
					Specialists,		Focus groups, Testing
					Research team,
					Developers / IT,
					Health care workers, Citizens
49	Community Health Toolkit for various topics	Malawi, Kenya, Nepal	Hard to reach communities	10+ years?	Citizens,	Community members	Log data, Documents, Observation, Interviews
					Nurses,
					Managers
26	Prevention of avoidable blindness	Iran	Local health care providers in 4 districts	n.r.	Specialists,	Residents above 50	Focus groups, Testing
					Research team,
					Governmental body / local authority,
					Health care workers
50	Health Information System	Tanzania	Five districts	2+ years	Health care workers, Managers,	Health workers	Interviews, Focus groups, Workshops, Training, Observation, Documents
					Other staff members
27	Robots for older adults	Finland	Living labs	n.r.	Older adults,	Elderly people	Focus groups, Demonstration / education
					Health care professionals,
45	Teleradiology	Sweden	Public health sector cluster	n.r.	Specialists,	Radiology Units	Focus groups, Log data
					Developers / IT, Managers,
					Other staff members, Companies / SME
28	Community Health Education	Lesotho	Health Centre	1,5 years	Health care workers,	Community Health Workers	Meeting data, Observation, Focus groups, Workshops,
					Nurses
83	Health Communication about Crohn's disease	US	University clinic	1,5 years	Patients and patient representatives, Specialists,	Patients with Crohn's disease	Focus groups, Interviews, Trainings, Surveys
					Nurses
39.68	Health Promotion for youth	Canada	Different community settings	10+ years	Youth,	Youth	Interviews,
					School and university staff,		RCT
					Governmental body / local authority
40	IoT based health service in hospital	Korea	General hospital	11 months	Health care professionals,	Patients in hospital	Interviews
					Patients and patient representatives
41	Integrated care	Denmark	Living lab	3+ years	Health care workers,	Patients with long term conditions	Meetings,
					Companies / SME, Patients and patient representatives, Research team		Focus groups, Training,
29	Interactive tv for elderly people	Finland	Care in home of elderly person	8 years	Older adults,	Elderly people	Interviews, Focus groups, Workshops, Surveys
					Family / relatives,
					Health care professionals,
					Research team, Developers,
					Companies / SME
30	Telemedicine for rural public health network	Colombia	Rural health care centres	4 month trial	Health care workers, Patients and patient representatives, Governmental body / local authority	Health workers	Workshops, Meeting data, Surveys
31	Activity tracking, increasing exercise	Sweden	Care and accommodation home	4 month trial	Youth,	Youth	Interviews, Log data
					Other staff members
84	Communication technology system for elderly people	Sweden	Nursing home	2 years	Older adults,	Elderly people	Workshops, Interviews,
					Health care professionals
46	Interactive technology in music therapy	Norway	School and Resource Centre	5 years	School and university staff,	Children with disabilities / disorders	Video analysis
					Youth,
					Families / relatives
42	Palliative care website	Australia	Palliative care	2 years	Citizens,	Internet users	Survey,
					Health care professionals		Focus groups, Summary grids, Anecdotal data, Think aloud protocols
32	Telehealth in community setting	UK	Community health setting	2 years	Other staff members, Patients,	Patients with different conditions	Interviews, Documents, Workshops, Focus group
33	ICT to improve mothers' knowledge	Tanzania	Rural environment	1+ years	Citizens,	Mothers in rural areas	Interviews, Documents, Focus groups, Observation
					Health care workers, Specialists,
					community leaders
43	Online self-help for breast cancer patients	Norway	Norwegian Centre for Telemedicine	2 years	Patients,	Breast cancer patients	Observations, Interviews
					Organisation / Local group
	Online self-help for adolescents with mentally ill parents			2+ years	Youth,	Adolescents with mentally ill parents
					Specialists
34	Mental health services for youth	Canada	University / college	3 months	Students	Youth	Workshops
47	Publication of information about the performance of primary healthcare providers	UK	Two Primary Care Trusts, Two Local Health Boards	n.r.	Citizens,	Patients	Interviews, Focus groups, Surveys, Observation,
					GP office,		Documents
					Managers,
					Research team
44	Screening app for mental health in youth	Australia	GP office	2 month implementation	GP office,	Youth / young people	Interviews, Focus groups
					Other staff members, Youth
