# Supplementary material for: Best Practices and Lessons Learned for Action Research in eHealth Design and Implementation: Literature Review
Source: J Med Internet Res. 2022 Jan 28;24(1):e31795. doi: 10.2196/31795 (PMC8838546; doi:10.2196/31795)
Supplement: Multimedia Appendix 2 [file jmir_v24i1e31795_app2.xlsx]

## Sheet: 2.1
This is a Multimedia Appendix to a full manuscript published in the J Med Internet Res. For full copyright and citation information see http://dx.doi.org/10.2196/jmir.xxxx
Full list of categories per setting variable
Count of included papers per topic
Topic	#
Health Promotion and Education	8
Home care and telemonitoring	8
Health Information Systems and EMR	7
Mental health services	5
Care for older adults	4
Community health network	3
Physical activity	2
Clinical setting	2
Integrated care	1

## Sheet: 2.2
Count of included papers per context
Context	#
Rural communities	6
Hospital	5
Specialized care centres	4
Health Centre	4
Homecare or nursing home	4
Governmental body	4
Community group	4
University / college or school	3
Living lab	2
Telemedicine / telecare service	2
Existing partnership	1
GP office	1

## Sheet: 2.3
Count of included papers per country
Country	#
Australia	5
US	4
Canada	3
Sweden	3
UK	3
Norway	2
South Africa	2
Tanzania	2
Denmark	1
Bangladesh	1
Colombia	1
Finland	1
Iran	1
Italy	1
Korea	1
Lesotho	1
Malawi, Kenya, Nepal	1
New Zealand	1
Nigeria and India, Norwegian researchers	1
Spain	1
United Arab Emirates	1

## Sheet: 2.4
Count of included papers per target group
Target group	#
Patients	8
Clinicians	6
Youth	6
Older adults	5
Cancer patients	3
Community Health Workers	3
Community members	2
Policy makers	2
Young women	2
Adults with ASD	1
African American women	1
Internet users	1
Mothers in rural areas	1
Radiology Units	1

## Sheet: 2.5
Count of included papers per stakeholder group
Stakeholder group	#
Health care workers	18
Patients and patient representatives	12
Governmental body / Local authority	9
Citizens	8
Other staff members	8
Specialists	7
Family / relatives	7
Research team	6
Nurses	5
Youth	5
School and university staff	4
Clinicians	4
Community health workers	4
Older adults	4
Managers	4
Companies / SME	3
Developers / IT	3
Organization / local group	3
GP office	2
Students	2

## Sheet: 2.6
Full list of categories per setting variable.
Method	#
Interviews	24
Focus groups	22
Workshops	14
Surveys	13
Observations	9
Documents	6
Log data	6
Trainings	4
Meeting data	3
Testing	2
Anecdotal data	2
Demonstrations / education	2
Evaluation / reflection	1
Video analysis	1
Randomized controlled trial (RCT)	1
Summary grids	1
Think aloud protocols	1
